# Supplementary material for: Vaginal Microbiome and Functional Pathway Alterations in Preterm Premature Rupture of Membranes Revealed by 16S rRNA Sequencing
Source: Life (Basel). 2025 Oct 15;15(10):1604. doi: 10.3390/life15101604 (PMC12565210; doi:10.3390/life15101604)
Supplement: Supplementary file 1 [file life-15-01604-s001.zip]

Archive with 2 entries (2 files):
- life-3911321-supplementary.pdf
- life-3911321-supplementary.xlsx
