# Supplementary material for: Vaginal Microbiome and Functional Pathway Alterations in Preterm Premature Rupture of Membranes Revealed by 16S rRNA Sequencing
Source: Life (Basel). 2025 Oct 15;15(10):1604. doi: 10.3390/life15101604 (PMC12565210; doi:10.3390/life15101604)
Supplement: Supplementary file 1 [file life-15-01604-s001.zip › life-3911321-supplementary.xlsx]

## Sheet: TableS1
Supplementary Table S1. Abundance and taxonomy of vaginal microbial ASV in the HC and PPROM groups
ASV	Taxon	PPROM1	PPROM2	PPROM3	PPROM4	PPROM5	PPROM6	PPROM7	PPROM8	HC1	HC2	HC3	HC4	HC5	HC6	HC7
fa6956a33481d21382e3814e8f144ef6	k__Bacteria; p__Thermodesulfobacteriota; c__Desulfovibrionia; o__Desulfovibrionales; f__Desulfovibrionaceae; g__Desulfovibrio; s__piger	0	29	32	68	36	52	47	29	0	27	46	35	26	19	0
d486760d6f805ff543544452ff88b539	k__Bacteria; p__Pseudomonadota; c__Gammaproteobacteria; o__Xanthomonadales; f__Xanthomonadaceae; g__Stenotrophomonas; s__rhizophila	189	0	0	0	0	0	0	0	0	0	0	0	0	0	0
22b53fcb9547ac9d016c371c66b192fc	k__Bacteria; p__Pseudomonadota; c__Betaproteobacteria; o__Burkholderiales; f__Sphaerotilaceae; g__Roseateles; s__puraquae	29	0	0	0	0	0	0	0	0	0	0	0	0	0	0
b647b515de3e8899dce536d37b87346c	k__Bacteria; p__Pseudomonadota; c__Betaproteobacteria; o__Burkholderiales; f__Oxalobacteraceae; g__Massilia; s__varians	30	0	0	0	0	0	0	0	0	0	0	0	0	0	0
75ab449940158746e5b01c2d815a864a	k__Bacteria; p__Pseudomonadota; c__Betaproteobacteria; o__Burkholderiales; f__Burkholderiales; g__Aquabacterium; s__parvum	74	0	0	0	0	0	0	0	0	0	0	0	0	0	0
3638f2062c305c79df283ef573a10b97	k__Bacteria; p__Pseudomonadota; c__Betaproteobacteria; o__Burkholderiales; f__Burkholderiaceae; g__Ralstonia; s__pickettii	74	0	0	0	0	0	0	0	0	0	0	0	0	0	0
2d705e38c8838de0ec518d2bb14c76c4	k__Bacteria; p__Pseudomonadota; c__Alphaproteobacteria; o__Hyphomicrobiales; f__Phreatobacteraceae; g__Phreatobacter; s__stygius	35	0	0	0	0	0	0	0	0	0	0	0	0	0	0
439bbd644f4ec316150f985096df4090	k__Bacteria; p__Pseudomonadota; c__Alphaproteobacteria; o__Hyphomicrobiales; f__Phreatobacteraceae; g__Phreatobacter; s__stygius	26	0	0	0	0	0	0	0	0	0	0	0	0	0	0
9f0d7ae8e070a8638da077d19716fd45	k__Bacteria; p__Pseudomonadota; c__Alphaproteobacteria; o__Hyphomicrobiales; f__Nitrobacteraceae; g__Bradyrhizobium; s__cytisi	85	0	0	0	0	0	0	0	0	0	0	0	0	0	0
2b45521fb7effd0b1237d33ecc85dc42	k__Bacteria; p__Pseudomonadota; c__Alphaproteobacteria; o__Hyphomicrobiales; f__Methylobacteriaceae; g__Methylobacterium; s__adhaesivum	104	0	0	0	0	0	0	0	0	0	0	0	0	0	0
2c837e67bc9ddbc1f3c37d2548536779	k__Bacteria; p__Mycoplasmatota; c__Mycoplasmatota; o__Mycoplasmoidales; f__Mycoplasmoidaceae; g__Ureaplasma; s__urealyticum	0	33	17	0	0	0	0	69	8	0	0	0	0	12	0
d373249107593120dfe10e634f0b9144	k__Bacteria; p__Mycoplasmatota; c__Mycoplasmatota; o__Mycoplasmoidales; f__Mycoplasmoidaceae; g__Ureaplasma; s__urealyticum	0	0	0	70	18	56	23	80	0	0	14	17	0	0	12
ea529482eeb3f6f1d2440aca51401c94	k__Bacteria; p__Mycoplasmatota; c__Mollicutes; o__Acholeplasmatales; f__Acholeplasmataceae; g__Paracholeplasma; s__manati	0	0	0	0	69	0	0	0	0	0	0	0	0	0	0
63e0a7ff040540e6e2b556cd40887d48	k__Bacteria; p__Cyanobacteriota; c__Candidatus; o__Obscuribacterales; f__Obscuribacteraceae; g__Candidatus; s__obscuribacter	278	0	0	0	0	0	0	0	0	0	0	0	0	0	0
c2d6ff0bae1d10180662f1d1b4b57419	k__Bacteria; p__Chloroflexota; c__Dehalococcoidia; o__Dehalococcoidales; f__Dehalococcoidaceae; g__Dehalogenimonas; s__etheniformans	60	0	0	0	0	0	0	0	0	0	0	0	0	0	0
9b6e921d48574fc6595b74fbf0b846c5	k__Bacteria; p__Bacteroidota; c__Cytophagia; o__Cytophagales; f__Flectobacillaceae; g__Sandaracinomonas; s__limnophila	76	0	0	0	0	0	0	0	0	0	0	0	0	0	0
bab0b4f909b8bfbf440ecc19ab8f5060	k__Bacteria; p__Bacteroidota; c__Chitinophagia; o__Chitinophagales; f__Chitinophagaceae; g__Sediminibacterium; s__lactis	48	0	0	0	0	0	0	0	0	0	0	0	0	0	0
99275cf2f2f0d67a2652ddfc10bf05a8	k__Bacteria; p__Bacteroidota; c__Chitinophagia; o__Chitinophagales; f__Chitinophagaceae; g__Lacibacter; s__cauensis	56	0	0	0	0	0	0	0	0	0	0	0	0	0	0
72bc32fc138b22f5abb0fc452f7cc38c	k__Bacteria; p__Bacteroidota; c__Chitinophagia; o__Chitinophagales; f__Chitinophagaceae; g__Ferruginibacter; s__paludis	51	0	0	0	0	0	0	0	0	0	0	0	0	0	0
090ca2f93cd06261fbdf11f905df0717	k__Bacteria; p__Bacteroidota; c__Bacteroidia; o__Bacteroidales; f__Prevotellaceae; g__Prevotella; s__disiens	63	0	0	0	0	0	0	0	0	0	0	0	0	0	0
058d7bcf12d56e5af9263523e036a7c8	k__Bacteria; p__Bacteroidota; c__Bacteroidia; o__Bacteroidales; f__Bacteroidaceae; g__Bacteroides; s__xylanisolvens	0	0	0	0	0	0	0	0	0	66	0	0	0	0	0
5859c644498bf396619fcca4ed014b8d	k__Bacteria; p__Bacteroidota; c__Bacteroidia; o__Bacteroidales; f__Bacteroidaceae; g__Bacteroides; s__xylanisolvens	0	31	48	71	70	65	57	52	0	19	86	47	0	41	50
6e1b589bd44b44687eb8fce96c540404	k__Bacteria; p__Bacteroidota; c__Bacteroidia; o__Bacteroidales; f__Bacteroidaceae; g__Bacteroides; s__xylanisolvens	0	0	0	0	0	66	0	0	0	0	0	0	0	0	0
4f8285827d64ed44a3a48f09c8deb2fb	k__Bacteria; p__Bacillota; c__Tissierellia; o__Tissierellales; f__Peptoniphilaceae; g__Peptoniphilus; s__harei	78	0	0	0	0	0	0	4	0	0	0	0	0	0	0
2d2fe45c7168a32e15f279bbb6b158aa	k__Bacteria; p__Bacillota; c__Negativicutes; o__Veillonellales; f__Veillonellaceae; g__Veillonella; s__parvula	0	0	0	0	0	0	0	0	0	0	67	0	0	0	0
5c4703887e71eb0fd7ddfd8e5754c564	k__Bacteria; p__Bacillota; c__Negativicutes; o__Veillonellales; f__Veillonellaceae; g__Veillonella; s__parvula	0	0	0	0	0	0	0	0	0	0	0	0	0	53	0
ad52bbef279fc1fe7a3ca1c4b1fb9710	k__Bacteria; p__Bacillota; c__Erysipelotrichia; o__Erysipelotrichales; f__Erysipelotrichaceae; g__Holdemanella; s__porci	30	0	0	0	0	0	0	0	0	0	0	0	0	0	0
df3d6113f855e22f2a6d44e60f01baa7	k__Bacteria; p__Bacillota; c__Clostridia; o__Peptostreptococcales; f__Peptostreptococcaceae; g__Romboutsia; s__timonensis	0	53	62	57	44	50	68	33	0	31	71	46	0	32	22
2ee657e8d73105fdb87313a047117230	k__Bacteria; p__Bacillota; c__Clostridia; o__Lachnospirales; f__Lachnospiraceae; g__Sakamotonia; s__Sakamotonia hominis	0	0	0	0	0	47	0	60	0	0	0	0	0	0	0
0af77b694a738f9e133dec62a17f2dc3	k__Bacteria; p__Bacillota; c__Clostridia; o__Lachnospirales; f__Lachnospiraceae; g__Roseburia; s__hominis	0	47	55	0	0	48	77	45	0	0	0	0	43	0	34
3a893286e7a8c6965a9be85b7ec43c60	k__Bacteria; p__Bacillota; c__Clostridia; o__Lachnospirales; f__Lachnospiraceae; g__Roseburia; s__hominis	0	0	151	128	96	112	168	0	0	0	0	0	111	0	95
25af29e1b2d121f8aae468d270d75518	k__Bacteria; p__Bacillota; c__Clostridia; o__Lachnospirales; f__Lachnospiraceae; g__Roseburia; s__faecis	0	98	0	104	0	0	143	0	0	0	0	0	0	0	0
11902be998c8092e98cbe98af2f648af	k__Bacteria; p__Bacillota; c__Clostridia; o__Lachnospirales; f__Lachnospiraceae; g__Mediterraneibacter; s__gnavus	0	49	0	47	52	62	50	44	0	60	66	40	0	57	40
c6beaef859bf573bf95769f6ad603306	k__Bacteria; p__Bacillota; c__Clostridia; o__Lachnospirales; f__Lachnospiraceae; g__Mediterraneibacter; s__gnavus	0	0	82	0	0	0	0	0	0	0	0	0	0	0	0
03427240f57b151eef3616e1f0ad5f99	k__Bacteria; p__Bacillota; c__Clostridia; o__Lachnospirales; f__Lachnospiraceae; g__Laedolimicola; s__intestinihominis	0	0	0	0	0	0	0	35	0	0	0	0	0	0	0
8d44a0861d6050fc2a8505f8b659c12c	k__Bacteria; p__Bacillota; c__Clostridia; o__Lachnospirales; f__Lachnospiraceae; g__Lachnospira; s__pectinoschiza	0	0	0	0	0	0	0	41	0	0	0	0	0	0	29
ce7cc0aa3d6a0b34126c07470200a950	k__Bacteria; p__Bacillota; c__Clostridia; o__Lachnospirales; f__Lachnospiraceae; g__Lachnospira; s__pectinoschiza	0	0	52	64	50	54	66	0	19	0	0	35	29	43	0
5eb6a4e68f0cd897ad859241dc3db15b	k__Bacteria; p__Bacillota; c__Clostridia; o__Lachnospirales; f__Lachnospiraceae; g__Jutongia; s__huaianensis	0	0	31	41	29	0	30	16	0	16	93	0	0	14	0
858239ae0480d03a1c4022da23ebc160	k__Bacteria; p__Bacillota; c__Clostridia; o__Lachnospirales; f__Lachnospiraceae; g__Faecalicatena; s__orotica	0	39	62	66	58	78	67	0	29	0	63	54	25	0	55
edc06e5f20535c71071803ccc27290d8	k__Bacteria; p__Bacillota; c__Clostridia; o__Lachnospirales; f__Lachnospiraceae; g__Dorea; s__phocaeensis	0	55	71	75	0	60	126	31	0	42	110	48	36	41	52
bc9350a59b80d8d6ba12aa3b47ef571d	k__Bacteria; p__Bacillota; c__Clostridia; o__Lachnospirales; f__Lachnospiraceae; g__Coprococcus; s__catus	0	49	24	16	9	17	27	0	0	0	0	0	0	14	0
bc0250c230c1b4c71cb571d02250016c	k__Bacteria; p__Bacillota; c__Clostridia; o__Lachnospirales; f__Lachnospiraceae; g__Blautia; s__hominis	0	0	0	63	0	0	0	0	0	0	0	0	0	0	0
8052da03a6c794daa67e7d35952459b8	k__Bacteria; p__Bacillota; c__Clostridia; o__Lachnospirales; f__Lachnospiraceae; g__Blautia; s__faecis	0	0	0	0	0	0	108	0	0	0	0	0	0	0	0
af2150fef76b295092cd60a788cbe500	k__Bacteria; p__Bacillota; c__Clostridia; o__Lachnospirales; f__Lachnospiraceae; g__Blautia; s__faecis	0	0	99	91	64	72	104	52	0	72	0	56	0	44	48
63d8e9a325af7493fef548aa059f93a9	k__Bacteria; p__Bacillota; c__Clostridia; o__Lachnospirales; f__Lachnospiraceae; g__Anaeromicropila; s__populeti	0	26	46	35	0	28	43	23	12	32	62	28	0	0	17
e0fa7a0b85589247f33af9b06e41396d	k__Bacteria; p__Bacillota; c__Clostridia; o__Lachnospirales; f__Lachnospiraceae; g__Anaerobutyricum; s__hallii	0	0	0	0	0	0	81	0	0	0	0	0	0	0	0
f4fca6556080929b980fd306ed2e07e3	k__Bacteria; p__Bacillota; c__Clostridia; o__Lachnospirales; f__Lachnospiraceae; g__Anaerobutyricum; s__hallii	0	113	0	0	0	0	0	0	0	0	0	0	0	0	0
02e1e971506b265659c0f5bf758c24b7	k__Bacteria; p__Bacillota; c__Clostridia; o__Lachnospirales; f__Anaerotignaceae; g__Anaerotignum; s__faecicola	0	34	52	45	33	43	43	34	0	53	47	33	0	31	0
805edf3da75c92b4a8db5f11e73d1f50	k__Bacteria; p__Bacillota; c__Clostridia; o__Eubacteriales; f__Oscillospiraceae; g__Faecousia; s__intestinalis	0	41	58	39	45	46	53	31	0	0	59	30	0	22	30
66b8d09d916e4eb7475fa2863af0cf20	k__Bacteria; p__Bacillota; c__Clostridia; o__Eubacteriales; f__Eubacteriaceae; g__Eubacterium; s__xylanophilum	0	0	0	0	0	0	161	0	0	0	0	0	0	0	0
0ae72cad6cfb19c6d4cfe6db63d2bf0f	k__Bacteria; p__Bacillota; c__Clostridia; o__Eubacteriales; f__Clostridiaceae; g__Clostridium; s__acetobutylicum	53	0	0	0	0	0	0	0	0	0	0	0	0	0	0
9c56ef00debbb4020b660358049fd6cc	k__Bacteria; p__Bacillota; c__Clostridia; o__Eubacteriales; f__Aristaeellaceae; g__Aristaeella; s__lactis	0	0	0	71	48	0	0	0	0	0	0	0	0	0	0
c39cea2193e0d56af9669a1b2d5c21be	k__Bacteria; p__Bacillota; c__Clostridia; o__Eubacteriales; f__Aristaeellaceae; g__Aristaeella; s__lactis	0	0	56	0	0	80	81	26	0	37	0	48	0	0	0
3768c4bbc5f55c9e9804569efe90d721	k__Bacteria; p__Bacillota; c__Clostridia; o__Christensenellales; f__Christensenellaceae; g__Christensenella; s__minuta	0	0	0	0	0	0	0	0	0	0	295	0	0	0	0
15b37288a02dde986191176d5c826317	k__Bacteria; p__Bacillota; c__Bacilli; o__Lactobacillales; f__Streptococcaceae; g__Streptococcus; s__thermophilus	0	209	0	0	0	0	0	0	0	0	0	0	0	0	0
bb345b302fe477a87af0f0ae3f0c497e	k__Bacteria; p__Bacillota; c__Bacilli; o__Lactobacillales; f__Streptococcaceae; g__Streptococcus; s__thermophilus	0	0	0	0	0	0	0	0	0	0	0	0	52	0	0
2ff9ddafedd442cc0e00004cf825574e	k__Bacteria; p__Bacillota; c__Bacilli; o__Lactobacillales; f__Streptococcaceae; g__Streptococcus; s__ruminantium	0	87	0	0	0	0	0	0	0	0	0	0	0	0	0
9e8e9eee3f49f3ef3d80cf0680a001e9	k__Bacteria; p__Bacillota; c__Bacilli; o__Lactobacillales; f__Streptococcaceae; g__Streptococcus; s__cristatus	0	0	0	0	0	0	95	0	0	0	0	0	0	0	0
c3a3a503752209bc052b3995236b079f	k__Bacteria; p__Bacillota; c__Bacilli; o__Lactobacillales; f__Streptococcaceae; g__Streptococcus; s__agalactiae	0	0	5	3	0	7	2	0	0	0	174	0	0	0	0
2aee6b7db9cdc46529dd53537875e432	k__Bacteria; p__Bacillota; c__Bacilli; o__Lactobacillales; f__Lactobacillaceae; g__Weissella; s__cibaria	43	0	0	0	0	0	0	0	0	0	0	0	0	0	0
7587f3150ef5a124ddf8dd9305ce4f0e	k__Bacteria; p__Bacillota; c__Bacilli; o__Lactobacillales; f__Lactobacillaceae; g__Limosilactobacillus; s__reuteri	0	0	0	0	0	0	0	0	75	0	0	64	0	0	0
a7a016cb1a1758ccb3e2abf598485aa8	k__Bacteria; p__Bacillota; c__Bacilli; o__Lactobacillales; f__Lactobacillaceae; g__Limosilactobacillus; s__reuteri	0	0	0	0	0	0	0	0	42	0	0	0	0	0	0
e94a9da4bdf2d1d6fd8b6216ea53a5ab	k__Bacteria; p__Bacillota; c__Bacilli; o__Lactobacillales; f__Lactobacillaceae; g__Limosilactobacillus; s__reuteri	0	34	0	0	0	0	0	0	125	0	0	0	0	0	0
4b78fb2cdd74ec52c14cf3591507d8bd	k__Bacteria; p__Bacillota; c__Bacilli; o__Lactobacillales; f__Lactobacillaceae; g__Ligilactobacillus; s__murinus	33	0	0	0	0	0	0	0	0	0	0	0	0	0	0
e1a3651681d5a8b4108eca0efb839a5a	k__Bacteria; p__Bacillota; c__Bacilli; o__Lactobacillales; f__Lactobacillaceae; g__Ligilactobacillus; s__murinus	66	0	0	0	0	0	0	0	0	0	0	0	0	0	0
7f044c20aa03a7f1a956d95bb7d79414	k__Bacteria; p__Bacillota; c__Bacilli; o__Bacillales; f__Staphylococcaceae; g__Staphylococcus; s__haemolyticus	26	0	0	0	0	0	0	0	0	0	0	0	0	0	0
f9a62a9e07d6f039689f94ba26553d65	k__Bacteria; p__Bacillota; c__Bacilli; o__Bacillales; f__Staphylococcaceae; g__Staphylococcus; s__haemolyticus	41	0	0	0	0	0	0	0	0	0	0	0	0	0	0
5497318e515a8c328a68f95975d9c7d4	k__Bacteria; p__Bacillota; c__Bacilli; o__Bacillales; f__Staphylococcaceae; g__Staphylococcus; s__epidermidis	59	0	118	0	0	0	0	0	0	0	0	0	0	0	0
7e20a24299e6820bb058c7d4b5738ebc	k__Bacteria; p__Actinomycetota; c__Actinomycetes; o__Micrococcales; f__Dermacoccaceae; g__Dermacoccus; s__profundi	121	0	0	0	0	0	0	0	0	0	0	0	0	0	0
91e9542994ef1273601964b9d70fb012	k__Bacteria; p__Actinomycetota; c__Actinomycetes; o__Actinomycetales; f__Actinomycetaceae; g__Schaalia; s__odontolytica	42	0	0	0	0	0	0	0	0	0	0	0	0	0	0
1e49ea05196d01db42590d502dd85e3a	k__Bacteria; p__Pseudomonadota; c__Betaproteobacteria; o__Burkholderiales; f__Sphaerotilaceae; g__Roseateles; s__saccharophilus	363	0	0	0	0	0	0	0	0	0	0	0	0	0	0
7e70754681d62bc249ff154a0c1d9246	k__Bacteria; p__Pseudomonadota; c__Betaproteobacteria; o__Burkholderiales; f__Sphaerotilaceae; g__Roseateles; s__saccharophilus	94	0	0	0	0	0	0	0	0	0	0	0	0	0	0
06773dbfa638bf2fe131f02ca86be97a	k__Bacteria; p__Chloroflexota; c__Anaerolineae; o__Aggregatilinealse; f__Aggregatilineaceae; g__Aggregatilinea; s__lenta	152	0	0	0	0	0	0	0	0	0	0	0	0	0	0
6cc75f1842562315972d503695b7cec9	k__Bacteria; p__Bacteroidota; c__Bacteroidia; o__Bacteroidales; f__Rikenellaceae; g__Alistipes; s__dispar	198	0	0	0	0	0	0	0	0	0	0	0	0	0	0
7e64529549a54fc68cfc5e832c2f370a	k__Bacteria; p__Bacillota; c__Tissierellia; o__Tissierellales; f__Peptoniphilaceae; g__Peptoniphilus; s__lacrimalis	140	0	0	0	0	0	0	0	0	0	0	0	0	0	0
20be19929f731ac79e6a4dd18837a308	k__Bacteria; p__Bacillota; c__Negativicutes; o__Veillonellales; f__Veillonellaceae; g__Veillonella; s__dispar	36	0	0	0	0	0	0	0	0	0	0	0	0	0	0
24522f7485582e07564aed7c426af59d	k__Bacteria; p__Bacillota; c__Negativicutes; o__Veillonellales; f__Veillonellaceae; g__Veillonella; s__dispar	0	0	0	142	0	130	49	85	0	41	102	0	0	0	0
53dea63f2b0237da2c0e6438659b9a41	k__Bacteria; p__Bacillota; c__Negativicutes; o__Veillonellales; f__Veillonellaceae; g__Veillonella; s__dispar	0	0	0	0	0	0	0	47	0	0	0	0	0	0	0
aa15ec5479cde6d5381cbc99a0f6a59e	k__Bacteria; p__Bacillota; c__Negativicutes; o__Veillonellales; f__Veillonellaceae; g__Veillonella; s__dispar	0	84	125	80	154	68	163	37	0	0	46	87	0	0	0
d6403e5b4389d1c8f2e1c218c0a59134	k__Bacteria; p__Bacillota; c__Negativicutes; o__Veillonellales; f__Veillonellaceae; g__Veillonella; s__dispar	106	0	0	0	0	0	0	0	0	0	0	0	0	0	0
88ad7c9657806abb5f71da3bb40f4893	k__Bacteria; p__Bacillota; c__Negativicutes; o__Veillonellales; f__Veillonellaceae; g__Megasphaera; s__lornae	0	0	0	0	0	0	0	0	0	0	0	0	0	91	0
aca6b9e4e77ce5be18aa9d63822f7ff4	k__Bacteria; p__Bacillota; c__Negativicutes; o__Veillonellales; f__Veillonellaceae; g__Dialister; s__propionicifaciens	182	0	0	0	0	0	0	0	0	0	0	0	0	0	0
101637aba474a6614786486ad42acb11	k__Bacteria; p__Bacillota; c__Bacilli; o__Lactobacillales; f__Streptococcaceae; g__Streptococcus; s__mitis	435	0	57	65	14	54	39	0	0	0	0	0	0	0	0
b23a9bd781675ab5a9cbd2e0a6e9bffd	k__Bacteria; p__Bacillota; c__Bacilli; o__Lactobacillales; f__Streptococcaceae; g__Streptococcus; s__mitis	39	0	0	0	0	0	0	0	0	0	0	0	0	0	0
b4a74ce373370926f51a0eb68649c0bd	k__Bacteria; p__Bacillota; c__Bacilli; o__Lactobacillales; f__Streptococcaceae; g__Streptococcus; s__mitis	56	0	0	0	0	0	0	0	0	0	0	0	0	0	0
d8360ae5deb3dc00a5177bd5593a8396	k__Bacteria; p__Bacillota; c__Bacilli; o__Lactobacillales; f__Streptococcaceae; g__Streptococcus; s__mitis	78	0	0	0	0	0	0	0	0	0	0	0	0	0	0
8882259453ec3d31066ede3edcaecb81	k__Bacteria; p__Bacillota; c__Bacilli; o__Lactobacillales; f__Lactobacillaceae; g__Weissella; s__confusa	27	0	0	0	0	0	0	0	0	0	0	0	0	0	0
df829f8d3288011e9fbef9d3511e2e4c	k__Bacteria; p__Bacillota; c__Bacilli; o__Lactobacillales; f__Lactobacillaceae; g__Weissella; s__confusa	122	19	32	50	28	31	43	17	0	17	29	14	0	14	0
7b7fc95effa459bb173f28fa730c5708	k__Bacteria; p__Bacillota; c__Bacilli; o__Lactobacillales; f__Lactobacillaceae; g__Lactobacillus; s__johnsonii	62	0	0	0	0	0	0	0	0	0	0	0	0	0	0
49afc3aac2d97fe6dd46d5407755b2b8	k__Bacteria; p__Bacillota; c__Bacilli; o__Lactobacillales; f__Lactobacillaceae; g__Lactobacillus; s__jensenii	0	45	0	0	0	0	0	0	0	0	0	57	123	0	0
9bd5bcbe228ed4872e3713d13c186012	k__Bacteria; p__Bacillota; c__Bacilli; o__Lactobacillales; f__Lactobacillaceae; g__Lactobacillus; s__jensenii	1234	0	23	0	0	0	0	0	0	0	0	0	0	0	0
87d8e7532b3abf5d5c1dc2f14ce02820	k__Bacteria; p__Bacillota; c__Bacilli; o__Lactobacillales; f__Lactobacillaceae; g__Lactobacillus; s__iners	0	213	269	369	246	314	287	141	54	121	259	87	0	106	0
bb48d4fe6403e7ecb4bc406617649cd8	k__Bacteria; p__Bacillota; c__Bacilli; o__Lactobacillales; f__Lactobacillaceae; g__Lactobacillus; s__iners	0	431	429	894	356	559	477	228	95	238	439	167	174	13937	148
e801f7e913cc095977c4149071e2712b	k__Bacteria; p__Bacillota; c__Bacilli; o__Lactobacillales; f__Lactobacillaceae; g__Lactobacillus; s__iners	0	80	117	143	102	132	136	60	0	53	111	54	21	44	27
e655845f5f4ce1633524c0c9a0b15927	k__Bacteria; p__Bacillota; c__Bacilli; o__Lactobacillales; f__Lactobacillaceae; g__Lactobacillus; s__gasseri	0	88	137	134	64	74	164	54	37	85	151	61	64	71	63
0662cbe593269afd509474ed5ad858b9	k__Bacteria; p__Bacillota; c__Bacilli; o__Lactobacillales; f__Lactobacillaceae; g__Lactobacillus; s__gasseri	0	0	0	0	0	0	0	0	0	0	100	0	0	0	0
9b23053de8f4269fe6b5ce286dfbef3c	k__Bacteria; p__Bacillota; c__Bacilli; o__Lactobacillales; f__Lactobacillaceae; g__Lactobacillus; s__gasseri	0	20	0	140	0	0	0	0	0	0	77	0	0	0	0
2dbf40189dd41d817a4c8cd5868a333f	k__Bacteria; p__Bacillota; c__Bacilli; o__Lactobacillales; f__Lactobacillaceae; g__Lactobacillus; s__crispatus	0	0	0	0	0	0	0	0	0	0	0	0	0	0	5582
6d7c35830160fbebb66da215b2bcae00	k__Bacteria; p__Bacillota; c__Bacilli; o__Lactobacillales; f__Lactobacillaceae; g__Lactobacillus; s__crispatus	0	0	0	0	0	0	0	0	61	0	0	0	0	0	0
7fae28a42c057504dbff4ec6038d6c0b	k__Bacteria; p__Bacillota; c__Bacilli; o__Lactobacillales; f__Lactobacillaceae; g__Lactobacillus; s__crispatus	0	0	0	0	0	0	0	0	0	0	0	0	2642	0	0
9561827bc52a29290945a925a60ebd58	k__Bacteria; p__Bacillota; c__Bacilli; o__Lactobacillales; f__Lactobacillaceae; g__Lactobacillus; s__crispatus	0	431	0	0	0	0	0	0	0	0	0	0	0	0	0
a56693ca2d1ff29a14d35067bc56a53c	k__Bacteria; p__Bacillota; c__Bacilli; o__Lactobacillales; f__Lactobacillaceae; g__Lactobacillus; s__crispatus	0	0	0	0	0	0	0	0	0	0	0	0	1436	0	0
c45e76bae65981eba311c43a21888e07	k__Bacteria; p__Bacillota; c__Bacilli; o__Lactobacillales; f__Lactobacillaceae; g__Lactobacillus; s__crispatus	0	0	0	12	0	0	0	0	0	76	0	0	0	0	91
ea6f1d6d56b9f44d41174822213b95de	k__Bacteria; p__Bacillota; c__Bacilli; o__Lactobacillales; f__Lactobacillaceae; g__Lactobacillus; s__crispatus	0	504	0	0	0	0	0	0	45	0	0	44	0	0	87
f14141d03c23f3658014090c72c23866	k__Bacteria; p__Bacillota; c__Bacilli; o__Lactobacillales; f__Lactobacillaceae; g__Lactobacillus; s__crispatus	51	4967	25444	1538	46	12	14673	826	21799	21658	0	29845	21715	23	67672
f6b0284c0c28d939a9a1a2076db9c412	k__Bacteria; p__Bacillota; c__Bacilli; o__Lactobacillales; f__Lactobacillaceae; g__Lactobacillus; s__crispatus	0	0	0	0	0	0	0	0	0	0	0	108	0	0	0
4a7f867d55034fd3b2b4b28e0b1dda36	k__Bacteria; p__Actinomycetota; c__Actinomycetes; o__Mycobacteriales; f__Nocardiaceae; g__Rhodococcus; s__erythropolis	162	0	0	0	0	0	0	0	0	0	0	0	0	0	0
53774b57dfbf88966cc28211b2167a28	k__Bacteria; p__Actinomycetota; c__Actinomycetes; o__Micrococcales; f__Micrococcaceae; g__Rothia; s__mucilaginosa	23	0	0	0	0	0	0	0	0	0	0	0	0	0	0
78ad607ed9e17d60a51de19b9b7441b7	k__Bacteria; p__Actinomycetota; c__Actinomycetes; o__Micrococcales; f__Micrococcaceae; g__Rothia; s__mucilaginosa	141	0	0	0	0	0	0	0	0	0	0	0	0	0	0
11d2e3c0b370ef544c6e657075ccdff9	k__Bacteria; p__Actinomycetota; c__Actinomycetes; o__Micrococcales; f__Micrococcaceae; g__Arthrobacter; s__globiformis	25	0	0	0	0	0	0	0	0	0	0	0	0	0	0
2b734ed732da201267a5e923124ea805	k__Bacteria; p__Actinomycetota; c__Actinomycetes; o__Micrococcales; f__Micrococcaceae; g__Arthrobacter; s__globiformis	22	0	0	0	0	0	0	0	0	0	0	0	0	0	0
5c700a5593254d50250e855716241573	k__Bacteria; p__Actinomycetota; c__Actinomycetes; o__Micrococcales; f__Micrococcaceae; g__Arthrobacter; s__globiformis	51	0	0	0	0	0	0	0	0	0	0	0	0	0	0
6285cafc32d30be5961d7f839d7b273b	k__Bacteria; p__Actinomycetota; c__Actinomycetes; o__Micrococcales; f__Micrococcaceae; g__Arthrobacter; s__globiformis	34	0	0	0	0	0	0	0	0	0	0	0	0	0	0
8676f94a0105ddcad367b08a6f4b3699	k__Bacteria; p__Actinomycetota; c__Actinomycetes; o__Micrococcales; f__Micrococcaceae; g__Arthrobacter; s__globiformis	32	0	0	0	0	0	0	0	0	0	0	0	0	0	0
b8445ca8b926028f2091f50407cc7e77	k__Bacteria; p__Actinomycetota; c__Actinomycetes; o__Micrococcales; f__Micrococcaceae; g__Arthrobacter; s__globiformis	25	0	0	0	0	0	0	0	0	0	0	0	0	0	0
bf6b0453798424808eb01abf1d2b61c4	k__Bacteria; p__Actinomycetota; c__Actinomycetes; o__Micrococcales; f__Micrococcaceae; g__Arthrobacter; s__globiformis	40	0	0	0	0	0	0	0	0	0	0	0	0	0	0
db8e7d798da8b6d9875ccfc54b63f544	k__Bacteria; p__Actinomycetota; c__Actinomycetes; o__Micrococcales; f__Micrococcaceae; g__Arthrobacter; s__globiformis	23	0	0	0	0	0	0	0	0	0	0	0	0	0	0
ddc89d182a9a3274529f95027cf70dfb	k__Bacteria; p__Actinomycetota; c__Actinomycetes; o__Micrococcales; f__Micrococcaceae; g__Arthrobacter; s__globiformis	6009	0	0	0	0	0	0	0	0	0	0	0	0	0	0
e2e9f1f3e78760da4580551a07f28dbc	k__Bacteria; p__Actinomycetota; c__Actinomycetes; o__Micrococcales; f__Micrococcaceae; g__Arthrobacter; s__globiformis	32	0	0	0	0	0	0	0	0	0	0	0	0	0	0
1f673f1306ba15b13b482d2975bc427e	k__Bacteria; p__Actinomycetota; c__Actinomycetes; o__Micrococcales; f__Micrococcaceae; g__Arthrobacter; s__globiformis	88	0	0	0	0	0	0	0	0	0	0	0	0	0	0
422b4df2b7143642d0559682d6da3dcc	k__Bacteria; p__Actinomycetota; c__Actinomycetes; o__Micrococcales; f__Micrococcaceae; g__Arthrobacter; s__globiformis	1218	0	0	0	0	0	0	0	0	0	0	0	0	0	0
4f17105bf002596e47d0a3d93d6f71e7	k__Bacteria; p__Actinomycetota; c__Actinomycetes; o__Bifidobacteriales; f__Bifidobacteriaceae; g__Gardnerella; s__vaginalis	259	0	0	0	0	0	0	0	0	0	540	0	0	0	0

## Sheet: TableS2
Supplementary Table S2. VALENCIA score
ID	read_count	Gardnerella_vaginalis	Arthrobacter_globiformis	Rothia_mucilaginosa	Rhodococcus_erythropolis	Lactobacillus_crispatus	Lactobacillus_gasseri	Lactobacillus_iners	Lactobacillus_jensenii	Weissella_confusa	Streptococcus_mitis	Dialister_propionicifaciens	Veillonella_dispar	Peptoniphilus_lacrimalis	Alistipes_dispar	Roseateles_saccharophilus	Aggregatilinea_lenta	others	I-A_sim	I-B_sim	II_sim	III-A_sim	III-B_sim	IV-A_sim	IV-B_sim	IV-C0_sim	IV-C1_sim	IV-C2_sim	IV-C3_sim	IV-C4_sim	V_sim	subCST	score	CST
PPROM1	13429	259	7599	164	162	51	0	0	1234	149	608	182	142	140	198	457	152	1932	0.00359246	0.00783665	0.00233883	0.00250649	0.00565645	0.00723868	0.0137812	0.00309887	0.000826314	0.000992216	0.00026012	0.00230011	0.0763638	V	0.0763638	V
PPROM2	7909	0	0	0	0	5902	108	724	45	19	0	0	84	0	0	0	0	1027	0.911306	0.962177	0.0190807	0.0646684	0.178187	0.00848088	0.0259887	0.0615463	0.00882469	0.0291741	0.00279763	0.022051	0.0588522	I-B	0.962177	I
PPROM3	27754	0	0	0	0	25444	137	815	23	32	57	0	125	0	0	0	0	1121	0.995326	0.934612	0.00831337	0.017921	0.118209	0.00297348	0.0136392	0.0455087	0.00694288	0.0273042	0.00258258	0.0103598	0.0338195	I-A	0.995326	I
PPROM4	4721	0	0	0	0	1550	274	1406	0	50	65	0	222	0	0	0	0	1154	0.365691	0.483188	0.0907146	0.332849	0.509736	0.0431022	0.0995498	0.127938	0.0155649	0.0259718	0.00278605	0.0869463	0.168653	III-B	0.509736	III
PPROM5	1731	0	0	0	0	46	64	704	0	28	14	0	154	0	0	0	0	721	0.0221104	0.0545951	0.0670968	0.458824	0.508585	0.047518	0.102174	0.0821179	0.0134639	0.0104989	0.00112286	0.0965767	0.176546	III-B	0.508585	III
PPROM6	2417	0	0	0	0	12	74	1005	0	31	54	0	198	0	0	0	0	1043	0.00527491	0.0349307	0.0602865	0.463179	0.498821	0.0467693	0.100043	0.0772307	0.0130875	0.00930635	0.000962518	0.0954539	0.17389	III-B	0.498821	III
PPROM7	17751	0	0	0	0	14673	164	900	0	43	39	0	212	0	0	0	0	1720	0.964492	0.959852	0.0126421	0.032926	0.138599	0.00475638	0.0178061	0.0520322	0.00763875	0.0282408	0.00268693	0.0142245	0.0408963	I-A	0.964492	I
PPROM8	2200	0	0	0	0	826	54	429	0	17	0	0	169	0	0	0	0	705	0.426472	0.534357	0.0435806	0.190516	0.318293	0.0266484	0.063463	0.0953134	0.0114599	0.0242202	0.00240435	0.0549794	0.109221	I-B	0.534357	I
HC1	22401	0	0	0	0	21905	37	149	0	0	0	0	0	0	0	0	0	310	0.999211	0.903267	0.00531033	0.00501167	0.101514	0.00159968	0.0104591	0.0410017	0.00634056	0.0264092	0.00248884	0.00726957	0.0273763	I-A	0.999211	I
HC2	22744	0	0	0	0	21734	85	412	0	17	0	0	41	0	0	0	0	455	0.999182	0.915984	0.00693388	0.0111859	0.109134	0.00223585	0.0118983	0.0428359	0.00662123	0.0267941	0.0025308	0.00870304	0.0301748	I-A	0.999182	I
HC3	3107	540	0	0	0	0	328	809	0	29	0	0	148	0	0	0	0	1253	0.00130851	0.026553	0.159692	0.277271	0.352726	0.12447	0.261971	0.0819094	0.0161964	0.011828	0.00204409	0.0838468	0.148973	III-B	0.352726	III
HC4	31105	0	0	0	0	29997	61	308	57	14	0	0	87	0	0	0	0	581	0.99941	0.910666	0.00565584	0.00679687	0.104037	0.0017885	0.0109276	0.0418132	0.00643616	0.0265899	0.00250805	0.0077144	0.029055	I-A	0.99941	I
HC5	26497	0	0	0	0	25793	64	195	123	0	0	0	0	0	0	0	0	322	0.99949	0.906203	0.00573447	0.00547666	0.102227	0.00164346	0.0105888	0.0412823	0.00637981	0.0264887	0.00250317	0.00740165	0.0296017	I-A	0.99949	I
HC6	14709	0	0	0	0	23	71	14087	0	14	0	0	0	0	0	0	0	514	0.00327408	0.0439347	0.0485253	0.994572	0.798853	0.0524561	0.112805	0.0740079	0.0174501	0.011665	0.000953375	0.120742	0.235647	III-A	0.994572	III
HC7	74154	0	0	0	0	73432	63	175	0	0	0	0	0	0	0	0	0	484	0.998698	0.896299	0.00470865	0.00278752	0.0985947	0.00136916	0.00991573	0.0401863	0.00622914	0.0262251	0.00246938	0.00674081	0.0263179	I-A	0.998698	I
